# Supplementary material for: Eco-Efficiency of the Fisheries Value Chains in the Gambia and Mali
Source: Foods. 2021 Jul 13;10(7):1620. doi: 10.3390/foods10071620 (PMC8306238; doi:10.3390/foods10071620)
Supplement: Supplementary file 1 [file foods-10-01620-s001.zip]

Archive with 1 entries (1 files):
- foods-1281105-supplementary.pdf
